# Supplementary material for: A Comparative Study of Transcranial Color-Coded Doppler (TCCD) and Transcranial Doppler (TCD) Ultrasonography Techniques in Assessing the Intracranial Cerebral Arteries Haemodynamics
Source: Diagnostics (Basel). 2024 Feb 10;14(4):387. doi: 10.3390/diagnostics14040387 (PMC10887923; doi:10.3390/diagnostics14040387)
Supplement: Supplementary file 1 [file diagnostics-14-00387-s001.zip]

Archive with 1 entries (1 files):
- diagnostics-2835446-supplementary.pdf
